# Supplementary material for: Comprehensive personalized ankle joint shape analysis of children with cerebral palsy from pediatric MRI
Source: Front Bioeng Biotechnol. 2022 Nov 25;10:1059129. doi: 10.3389/fbioe.2022.1059129 (PMC9732549; doi:10.3389/fbioe.2022.1059129)
Supplement: Supplementary file 1 [file DataSheet1.zip]

Archive with 16 entries (15 files):
- supplementary/
- supplementary/supplementary_v3.pdf
- supplementary/Image 1.JPEG
- supplementary/Image 2.JPEG
- supplementary/Image 3.JPEG
- supplementary/Image 4.JPEG
- supplementary/Image 5.JPEG
- supplementary/Image 6.JPEG
- supplementary/Image 7.JPEG
- supplementary/Image 8.JPEG
- supplementary/Image 9.JPEG
- supplementary/Image 10.JPEG
- supplementary/Image 12.JPEG
- supplementary/Image 11.JPEG
- supplementary/Image 13.JPEG
- supplementary/Image 14.JPEG
